# Supplementary material for: Symmetry Breaking in the Lowest-Lying Excited-State of CCl4: Valence Shell Spectroscopy in the 5.0–10.8 eV Photon Energy Range
Source: Molecules. 2024 Nov 27;29(23):5619. doi: 10.3390/molecules29235619 (PMC11643474; doi:10.3390/molecules29235619)
Supplement: Supplementary file 1 [file molecules-29-05619-s001.zip]

Archive with 1 entries (1 files):
- molecules-3332649-supplementary.pdf
